# Supplementary material for: Association between arthropathies and postpartum hemorrhage: a bidirectional Mendelian randomization study
Source: Front Genet. 2024 Dec 11;15:1448754. doi: 10.3389/fgene.2024.1448754 (PMC11668810; doi:10.3389/fgene.2024.1448754)
Supplement: Supplementary file 1 [file DataSheet4.csv]

	SNP	effect_allele.exposure	other_allele.exposure	effect_allele.outcome	other_allele.outcome	beta.exposure	beta.outcome	eaf.exposure	eaf.outcome	remove	palindromic	ambiguous	id.outcome	chr	pos	se.outcome	samplesize.outcome	pval.outcome	outcome	originalname.outcome	outcome.deprecated	mr_keep.outcome	data_source.outcome	pos.exposure	chr.exposure	se.exposure	samplesize.exposure	pval.exposure	id.exposure	exposure	mr_keep.exposure	pval_origin.exposure	data_source.exposure	action	mr_keep
1	rs11226123	C	T	C	T	0.1448	-0.0055	0.24	0.2396	FALSE	FALSE	FALSE	finn-b-M13_ARTHROPATHIES	11	103902780	0.0087	NA	0.5316	Arthropathies || id:finn-b-M13_ARTHROPATHIES	Arthropathies	Arthropathies || ||	TRUE	igd	103902780	11	0.0285	NA	3.81997e-07	finn-b-O15_POSTPART_HEAMORRH	|| id:finn-b-O15_POSTPART_HEAMORRH	TRUE	reported	igd	2	TRUE
2	rs12204655	T	A	T	A	-0.2123	0.0103	0.07862	0.07898	FALSE	TRUE	FALSE	finn-b-M13_ARTHROPATHIES	6	5383176	0.0139	NA	0.4603	Arthropathies || id:finn-b-M13_ARTHROPATHIES	Arthropathies	Arthropathies || ||	TRUE	igd	5383176	6	0.0462	NA	4.33401e-06	finn-b-O15_POSTPART_HEAMORRH	|| id:finn-b-O15_POSTPART_HEAMORRH	TRUE	reported	igd	2	TRUE
3	rs139514999	A	C	A	C	0.3542	-0.01	0.02929	0.02923	FALSE	FALSE	FALSE	finn-b-M13_ARTHROPATHIES	1	175299876	0.0221	NA	0.6502	Arthropathies || id:finn-b-M13_ARTHROPATHIES	Arthropathies	Arthropathies || ||	TRUE	igd	175299876	1	0.0736	NA	1.47601e-06	finn-b-O15_POSTPART_HEAMORRH	|| id:finn-b-O15_POSTPART_HEAMORRH	TRUE	reported	igd	2	TRUE
4	rs242969	A	G	A	G	-0.1293	0.0066	0.7262	0.7258	FALSE	FALSE	FALSE	finn-b-M13_ARTHROPATHIES	10	119230544	0.0083	NA	0.4269	Arthropathies || id:finn-b-M13_ARTHROPATHIES	Arthropathies	Arthropathies || ||	TRUE	igd	119230544	10	0.0274	NA	2.29097e-06	finn-b-O15_POSTPART_HEAMORRH	|| id:finn-b-O15_POSTPART_HEAMORRH	TRUE	reported	igd	2	TRUE
5	rs45523532	T	G	T	G	1.3566	0.0544	0.002326	0.002421	FALSE	FALSE	FALSE	finn-b-M13_ARTHROPATHIES	15	85447434	0.0752	NA	0.4694	Arthropathies || id:finn-b-M13_ARTHROPATHIES	Arthropathies	Arthropathies || ||	TRUE	igd	85447434	15	0.2797	NA	1.22899e-06	finn-b-O15_POSTPART_HEAMORRH	|| id:finn-b-O15_POSTPART_HEAMORRH	TRUE	reported	igd	2	TRUE
6	rs59843584	A	C	A	C	0.1626	0.0019	0.1375	0.1375	FALSE	FALSE	FALSE	finn-b-M13_ARTHROPATHIES	17	38124892	0.0108	NA	0.8601	Arthropathies || id:finn-b-M13_ARTHROPATHIES	Arthropathies	Arthropathies || ||	TRUE	igd	38124892	17	0.0355	NA	4.70403e-06	finn-b-O15_POSTPART_HEAMORRH	|| id:finn-b-O15_POSTPART_HEAMORRH	TRUE	reported	igd	2	TRUE
7	rs62074932	G	A	G	A	0.1822	-0.0107	0.1227	0.1235	FALSE	FALSE	FALSE	finn-b-M13_ARTHROPATHIES	17	36826468	0.0113	NA	0.3437	Arthropathies || id:finn-b-M13_ARTHROPATHIES	Arthropathies	Arthropathies || ||	TRUE	igd	36826468	17	0.0373	NA	1.022e-06	finn-b-O15_POSTPART_HEAMORRH	|| id:finn-b-O15_POSTPART_HEAMORRH	TRUE	reported	igd	2	TRUE
8	rs7329490	G	A	G	A	0.4712	-0.0458	0.01526	0.0153	FALSE	FALSE	FALSE	finn-b-M13_ARTHROPATHIES	13	95916753	0.0302	NA	0.1289	Arthropathies || id:finn-b-M13_ARTHROPATHIES	Arthropathies	Arthropathies || ||	TRUE	igd	95916753	13	0.1016	NA	3.51601e-06	finn-b-O15_POSTPART_HEAMORRH	|| id:finn-b-O15_POSTPART_HEAMORRH	TRUE	reported	igd	2	TRUE
9	rs75801933	C	T	C	T	0.3349	0.0019	0.03178	0.03186	FALSE	FALSE	FALSE	finn-b-M13_ARTHROPATHIES	14	107029252	0.022	NA	0.9303	Arthropathies || id:finn-b-M13_ARTHROPATHIES	Arthropathies	Arthropathies || ||	TRUE	igd	107029252	14	0.073	NA	4.51596e-06	finn-b-O15_POSTPART_HEAMORRH	|| id:finn-b-O15_POSTPART_HEAMORRH	TRUE	reported	igd	2	TRUE
10	rs9824078	A	G	A	G	0.207	-0.0263	0.09194	0.09191	FALSE	FALSE	FALSE	finn-b-M13_ARTHROPATHIES	3	157752278	0.0128	NA	0.0402198	Arthropathies || id:finn-b-M13_ARTHROPATHIES	Arthropathies	Arthropathies || ||	TRUE	igd	157752278	3	0.0422	NA	9.25103e-07	finn-b-O15_POSTPART_HEAMORRH	|| id:finn-b-O15_POSTPART_HEAMORRH	TRUE	reported	igd	2	TRUE
