# Supplementary material for: Association between arthropathies and postpartum hemorrhage: a bidirectional Mendelian randomization study
Source: Front Genet. 2024 Dec 11;15:1448754. doi: 10.3389/fgene.2024.1448754 (PMC11668810; doi:10.3389/fgene.2024.1448754)
Supplement: Supplementary file 2 [file DataSheet6.csv]

	id.exposure	id.outcome	outcome	exposure	egger_intercept	se	pval
1	finn-b-O15_POSTPART_HEAMORRH	finn-b-M13_ARTHROPATHIES	Arthropathies || id:finn-b-M13_ARTHROPATHIES	|| id:finn-b-O15_POSTPART_HEAMORRH	-0.00702859694228588	0.00903990951724437	0.459232108809963
