# Supplementary material for: Association between arthropathies and postpartum hemorrhage: a bidirectional Mendelian randomization study
Source: Front Genet. 2024 Dec 11;15:1448754. doi: 10.3389/fgene.2024.1448754 (PMC11668810; doi:10.3389/fgene.2024.1448754)
Supplement: Supplementary file 3 [file DataSheet3.csv]

	id.exposure	id.outcome	outcome	exposure	egger_intercept	se	pval
1	finn-b-M13_ARTHROPATHIES	finn-b-O15_POSTPART_HEAMORRH	Postpartum haemorrhage || id:finn-b-O15_POSTPART_HEAMORRH	Arthropathies || id:finn-b-M13_ARTHROPATHIES	0.0301477737088649	0.0324562815352079	0.405532909037456
