# Supplementary material for: Association between arthropathies and postpartum hemorrhage: a bidirectional Mendelian randomization study
Source: Front Genet. 2024 Dec 11;15:1448754. doi: 10.3389/fgene.2024.1448754 (PMC11668810; doi:10.3389/fgene.2024.1448754)
Supplement: Supplementary file 4 [file DataSheet8.csv]

ONTOLOGY	ID	Description	GeneRatio	BgRatio	pvalue	p.adjust	qvalue	geneID	Count
BP	GO:0002832	negative regulation of response to biotic stimulus	3ÔÂ22ÈÕ	116/18903	0.000318464	0.052060719	0.037902879	MICA/ITCH/MICB	3
BP	GO:0019835	cytolysis	2ÔÂ22ÈÕ	25/18903	0.000381663	0.052060719	0.037902879	MICA/MICB	2
BP	GO:0046629	gamma-delta T cell activation	2ÔÂ22ÈÕ	26/18903	0.000413177	0.052060719	0.037902879	MICA/MICB	2
BP	GO:0050687	negative regulation of defense response to virus	2ÔÂ22ÈÕ	27/18903	0.000445916	0.052060719	0.037902879	ITCH/MICB	2
BP	GO:0002831	regulation of response to biotic stimulus	4ÔÂ22ÈÕ	361/18903	0.000728785	0.068068547	0.0495574	MICA/ITCH/NCR3/MICB	4
BP	GO:0009266	response to temperature stimulus	3ÔÂ22ÈÕ	186/18903	0.001257777	0.090338237	0.065770879	MICA/MMP24/MICB	3
BP	GO:0042269	regulation of natural killer cell mediated cytotoxicity	2ÔÂ22ÈÕ	47/18903	0.001354106	0.090338237	0.065770879	MICA/NCR3	2
BP	GO:0002715	regulation of natural killer cell mediated immunity	2ÔÂ22ÈÕ	51/18903	0.001592627	0.092969623	0.067686663	MICA/NCR3	2
BP	GO:0022618	ribonucleoprotein complex assembly	3ÔÂ22ÈÕ	234/18903	0.002423645	0.123618449	0.090000584	EIF6/AAR2/DDX39B	3
BP	GO:0071826	ribonucleoprotein complex subunit organization	3ÔÂ22ÈÕ	242/18903	0.002665866	0.123618449	0.090000584	EIF6/AAR2/DDX39B	3
BP	GO:0042267	natural killer cell mediated cytotoxicity	2ÔÂ22ÈÕ	74/18903	0.003319713	0.123618449	0.090000584	MICA/NCR3	2
BP	GO:0050688	regulation of defense response to virus	2ÔÂ22ÈÕ	74/18903	0.003319713	0.123618449	0.090000584	ITCH/MICB	2
BP	GO:0002228	natural killer cell mediated immunity	2ÔÂ22ÈÕ	77/18903	0.003588676	0.123618449	0.090000584	MICA/NCR3	2
BP	GO:0031348	negative regulation of defense response	3ÔÂ22ÈÕ	272/18903	0.003705906	0.123618449	0.090000584	MICA/ITCH/MICB	3
BP	GO:0001910	regulation of leukocyte mediated cytotoxicity	2ÔÂ22ÈÕ	87/18903	0.004556118	0.132673934	0.096593442	MICA/NCR3	2
BP	GO:0051607	defense response to virus	3ÔÂ22ÈÕ	304/18903	0.005056663	0.132673934	0.096593442	MICA/ITCH/MICB	3
BP	GO:0140546	defense response to symbiont	3ÔÂ22ÈÕ	305/18903	0.005103056	0.132673934	0.096593442	MICA/ITCH/MICB	3
BP	GO:0030101	natural killer cell activation	2ÔÂ22ÈÕ	99/18903	0.005858379	0.132673934	0.096593442	MICA/NCR3	2
BP	GO:0031341	regulation of cell killing	2ÔÂ22ÈÕ	102/18903	0.006207587	0.132673934	0.096593442	MICA/NCR3	2
BP	GO:0000377	RNA splicing, via transesterification reactions with bulged adenosine as nucleophile	3ÔÂ22ÈÕ	329/18903	0.006295003	0.132673934	0.096593442	RBM39/AAR2/DDX39B	3
BP	GO:0000398	mRNA splicing, via spliceosome	3ÔÂ22ÈÕ	329/18903	0.006295003	0.132673934	0.096593442	RBM39/AAR2/DDX39B	3
BP	GO:0000375	RNA splicing, via transesterification reactions	3ÔÂ22ÈÕ	333/18903	0.006508532	0.132673934	0.096593442	RBM39/AAR2/DDX39B	3
BP	GO:0009408	response to heat	2ÔÂ22ÈÕ	114/18903	0.007697084	0.132673934	0.096593442	MICA/MICB	2
BP	GO:0001909	leukocyte mediated cytotoxicity	2ÔÂ22ÈÕ	134/18903	0.010500435	0.132673934	0.096593442	MICA/NCR3	2
BP	GO:0009581	detection of external stimulus	2ÔÂ22ÈÕ	137/18903	0.010954614	0.132673934	0.096593442	CEP250/MMP24	2
BP	GO:0009615	response to virus	3ÔÂ22ÈÕ	409/18903	0.011409204	0.132673934	0.096593442	MICA/ITCH/MICB	3
BP	GO:0009582	detection of abiotic stimulus	2ÔÂ22ÈÕ	140/18903	0.011417402	0.132673934	0.096593442	CEP250/MMP24	2
BP	GO:0032815	negative regulation of natural killer cell activation	1ÔÂ22ÈÕ	10/18903	0.011580343	0.132673934	0.096593442	MICA	1
BP	GO:1901750	leukotriene D4 biosynthetic process	1ÔÂ22ÈÕ	10/18903	0.011580343	0.132673934	0.096593442	GGT7	1
BP	GO:1904587	response to glycoprotein	1ÔÂ22ÈÕ	10/18903	0.011580343	0.132673934	0.096593442	EDEM2	1
BP	GO:1904779	regulation of protein localization to centrosome	1ÔÂ22ÈÕ	10/18903	0.011580343	0.132673934	0.096593442	CEP250	1
BP	GO:0044272	sulfur compound biosynthetic process	2ÔÂ22ÈÕ	148/18903	0.012693145	0.132673934	0.096593442	GGT7/ACSS2	2
BP	GO:0006751	glutathione catabolic process	1ÔÂ22ÈÕ	11/18903	0.01273131	0.132673934	0.096593442	GGT7	1
BP	GO:0090085	regulation of protein deubiquitination	1ÔÂ22ÈÕ	11/18903	0.01273131	0.132673934	0.096593442	ITCH	1
BP	GO:2000644	regulation of receptor catabolic process	1ÔÂ22ÈÕ	11/18903	0.01273131	0.132673934	0.096593442	ITCH	1
BP	GO:0006979	response to oxidative stress	3ÔÂ22ÈÕ	434/18903	0.013384076	0.132673934	0.096593442	MAP1LC3A/GGT7/MICB	3
BP	GO:0032102	negative regulation of response to external stimulus	3ÔÂ22ÈÕ	436/18903	0.013550041	0.132673934	0.096593442	MICA/ITCH/MICB	3
BP	GO:0002645	positive regulation of tolerance induction	1ÔÂ22ÈÕ	12/18903	0.013880998	0.132673934	0.096593442	ITCH	1
BP	GO:0006995	cellular response to nitrogen starvation	1ÔÂ22ÈÕ	12/18903	0.013880998	0.132673934	0.096593442	MAP1LC3A	1
BP	GO:0043562	cellular response to nitrogen levels	1ÔÂ22ÈÕ	12/18903	0.013880998	0.132673934	0.096593442	MAP1LC3A	1
BP	GO:1901748	leukotriene D4 metabolic process	1ÔÂ22ÈÕ	12/18903	0.013880998	0.132673934	0.096593442	GGT7	1
BP	GO:0090316	positive regulation of intracellular protein transport	2ÔÂ22ÈÕ	157/18903	0.014199632	0.132673934	0.096593442	EDEM2/ERGIC3	2
BP	GO:1903829	positive regulation of protein localization	3ÔÂ22ÈÕ	451/18903	0.014832757	0.132673934	0.096593442	CEP250/EDEM2/ERGIC3	3
BP	GO:0002664	regulation of T cell tolerance induction	1ÔÂ22ÈÕ	13/18903	0.015029409	0.132673934	0.096593442	ITCH	1
BP	GO:0106074	aminoacyl-tRNA metabolism involved in translational fidelity	1ÔÂ22ÈÕ	13/18903	0.015029409	0.132673934	0.096593442	VARS2	1
BP	GO:1903265	positive regulation of tumor necrosis factor-mediated signaling pathway	1ÔÂ22ÈÕ	13/18903	0.015029409	0.132673934	0.096593442	CPNE1	1
BP	GO:2000562	negative regulation of CD4-positive, alpha-beta T cell proliferation	1ÔÂ22ÈÕ	13/18903	0.015029409	0.132673934	0.096593442	ITCH	1
BP	GO:0051168	nuclear export	2ÔÂ22ÈÕ	165/18903	0.015600859	0.132673934	0.096593442	EIF6/DDX39B	2
BP	GO:0051250	negative regulation of lymphocyte activation	2ÔÂ22ÈÕ	166/18903	0.015780066	0.132673934	0.096593442	MICA/ITCH	2
BP	GO:1904152	regulation of retrograde protein transport, ER to cytosol	1ÔÂ22ÈÕ	14/18903	0.016176542	0.132673934	0.096593442	EDEM2	1
BP	GO:0008380	RNA splicing	3ÔÂ22ÈÕ	469/18903	0.016461038	0.132673934	0.096593442	RBM39/AAR2/DDX39B	3
BP	GO:0000054	ribosomal subunit export from nucleus	1ÔÂ22ÈÕ	15/18903	0.017322401	0.132673934	0.096593442	EIF6	1
BP	GO:0002517	T cell tolerance induction	1ÔÂ22ÈÕ	15/18903	0.017322401	0.132673934	0.096593442	ITCH	1
BP	GO:0010457	centriole-centriole cohesion	1ÔÂ22ÈÕ	15/18903	0.017322401	0.132673934	0.096593442	CEP250	1
BP	GO:0033750	ribosome localization	1ÔÂ22ÈÕ	15/18903	0.017322401	0.132673934	0.096593442	EIF6	1
BP	GO:0070863	positive regulation of protein exit from endoplasmic reticulum	1ÔÂ22ÈÕ	15/18903	0.017322401	0.132673934	0.096593442	EDEM2	1
BP	GO:1904380	endoplasmic reticulum mannose trimming	1ÔÂ22ÈÕ	15/18903	0.017322401	0.132673934	0.096593442	EDEM2	1
BP	GO:0002706	regulation of lymphocyte mediated immunity	2ÔÂ22ÈÕ	179/18903	0.018190309	0.132673934	0.096593442	MICA/NCR3	2
BP	GO:0022613	ribonucleoprotein complex biogenesis	3ÔÂ22ÈÕ	489/18903	0.018385045	0.132673934	0.096593442	EIF6/AAR2/DDX39B	3
BP	GO:0006750	glutathione biosynthetic process	1ÔÂ22ÈÕ	16/18903	0.018466985	0.132673934	0.096593442	GGT7	1
BP	GO:0046642	negative regulation of alpha-beta T cell proliferation	1ÔÂ22ÈÕ	16/18903	0.018466985	0.132673934	0.096593442	ITCH	1
BP	GO:0050965	detection of temperature stimulus involved in sensory perception of pain	1ÔÂ22ÈÕ	16/18903	0.018466985	0.132673934	0.096593442	MMP24	1
BP	GO:0019885	antigen processing and presentation of endogenous peptide antigen via MHC class I	1ÔÂ22ÈÕ	17/18903	0.019610296	0.132673934	0.096593442	HLA-C	1
BP	GO:1902036	regulation of hematopoietic stem cell differentiation	1ÔÂ22ÈÕ	17/18903	0.019610296	0.132673934	0.096593442	ITCH	1
BP	GO:0001906	cell killing	2ÔÂ22ÈÕ	189/18903	0.020144213	0.132673934	0.096593442	MICA/NCR3	2
BP	GO:0006085	acetyl-CoA biosynthetic process	1ÔÂ22ÈÕ	18/18903	0.020752337	0.132673934	0.096593442	ACSS2	1
BP	GO:0019184	nonribosomal peptide biosynthetic process	1ÔÂ22ÈÕ	18/18903	0.020752337	0.132673934	0.096593442	GGT7	1
BP	GO:0036507	protein demannosylation	1ÔÂ22ÈÕ	18/18903	0.020752337	0.132673934	0.096593442	EDEM2	1
BP	GO:0036508	protein alpha-1,2-demannosylation	1ÔÂ22ÈÕ	18/18903	0.020752337	0.132673934	0.096593442	EDEM2	1
BP	GO:0002483	antigen processing and presentation of endogenous peptide antigen	1ÔÂ22ÈÕ	19/18903	0.021893107	0.132673934	0.096593442	HLA-C	1
BP	GO:0045953	negative regulation of natural killer cell mediated cytotoxicity	1ÔÂ22ÈÕ	19/18903	0.021893107	0.132673934	0.096593442	MICA	1
BP	GO:0050961	detection of temperature stimulus involved in sensory perception	1ÔÂ22ÈÕ	19/18903	0.021893107	0.132673934	0.096593442	MMP24	1
BP	GO:0002695	negative regulation of leukocyte activation	2ÔÂ22ÈÕ	198/18903	0.021975093	0.132673934	0.096593442	MICA/ITCH	2
BP	GO:0071248	cellular response to metal ion	2ÔÂ22ÈÕ	198/18903	0.021975093	0.132673934	0.096593442	CPNE1/MAP1LC3A	2
BP	GO:0032388	positive regulation of intracellular transport	2ÔÂ22ÈÕ	199/18903	0.022182688	0.132673934	0.096593442	EDEM2/ERGIC3	2
BP	GO:0051701	biological process involved in interaction with host	2ÔÂ22ÈÕ	203/18903	0.023021302	0.132673934	0.096593442	ITCH/DDX39B	2
BP	GO:0002643	regulation of tolerance induction	1ÔÂ22ÈÕ	20/18903	0.023032609	0.132673934	0.096593442	ITCH	1
BP	GO:0002716	negative regulation of natural killer cell mediated immunity	1ÔÂ22ÈÕ	20/18903	0.023032609	0.132673934	0.096593442	MICA	1
BP	GO:0010288	response to lead ion	1ÔÂ22ÈÕ	20/18903	0.023032609	0.132673934	0.096593442	MAP1LC3A	1
BP	GO:0006067	ethanol metabolic process	1ÔÂ22ÈÕ	21/18903	0.024170843	0.132673934	0.096593442	ACSS2	1
BP	GO:0006450	regulation of translational fidelity	1ÔÂ22ÈÕ	21/18903	0.024170843	0.132673934	0.096593442	VARS2	1
BP	GO:0019370	leukotriene biosynthetic process	1ÔÂ22ÈÕ	21/18903	0.024170843	0.132673934	0.096593442	GGT7	1
BP	GO:0050908	detection of light stimulus involved in visual perception	1ÔÂ22ÈÕ	22/18903	0.025307812	0.132673934	0.096593442	CEP250	1
BP	GO:0050962	detection of light stimulus involved in sensory perception	1ÔÂ22ÈÕ	22/18903	0.025307812	0.132673934	0.096593442	CEP250	1
BP	GO:0035739	CD4-positive, alpha-beta T cell proliferation	1ÔÂ22ÈÕ	23/18903	0.026443516	0.132673934	0.096593442	ITCH	1
BP	GO:0097150	neuronal stem cell population maintenance	1ÔÂ22ÈÕ	23/18903	0.026443516	0.132673934	0.096593442	MMP24	1
BP	GO:2000561	regulation of CD4-positive, alpha-beta T cell proliferation	1ÔÂ22ÈÕ	23/18903	0.026443516	0.132673934	0.096593442	ITCH	1
BP	GO:0050866	negative regulation of cell activation	2ÔÂ22ÈÕ	221/18903	0.026955055	0.132673934	0.096593442	MICA/ITCH	2
BP	GO:0016048	detection of temperature stimulus	1ÔÂ22ÈÕ	24/18903	0.027577957	0.132673934	0.096593442	MMP24	1
BP	GO:0033157	regulation of intracellular protein transport	2ÔÂ22ÈÕ	225/18903	0.027864023	0.132673934	0.096593442	EDEM2/ERGIC3	2
BP	GO:0000244	spliceosomal tri-snRNP complex assembly	1ÔÂ22ÈÕ	25/18903	0.028711136	0.132673934	0.096593442	AAR2	1
BP	GO:0001911	negative regulation of leukocyte mediated cytotoxicity	1ÔÂ22ÈÕ	25/18903	0.028711136	0.132673934	0.096593442	MICA	1
BP	GO:0062149	detection of stimulus involved in sensory perception of pain	1ÔÂ22ÈÕ	25/18903	0.028711136	0.132673934	0.096593442	MMP24	1
BP	GO:0070423	nucleotide-binding oligomerization domain containing signaling pathway	1ÔÂ22ÈÕ	25/18903	0.028711136	0.132673934	0.096593442	ITCH	1
BP	GO:0071241	cellular response to inorganic substance	2ÔÂ22ÈÕ	229/18903	0.028785375	0.132673934	0.096593442	CPNE1/MAP1LC3A	2
BP	GO:0006517	protein deglycosylation	1ÔÂ22ÈÕ	26/18903	0.029843054	0.132673934	0.096593442	EDEM2	1
BP	GO:0019883	antigen processing and presentation of endogenous antigen	1ÔÂ22ÈÕ	26/18903	0.029843054	0.132673934	0.096593442	HLA-C	1
BP	GO:0035872	nucleotide-binding domain, leucine rich repeat containing receptor signaling pathway	1ÔÂ22ÈÕ	26/18903	0.029843054	0.132673934	0.096593442	ITCH	1
BP	GO:0050951	sensory perception of temperature stimulus	1ÔÂ22ÈÕ	26/18903	0.029843054	0.132673934	0.096593442	MMP24	1
BP	GO:2000001	regulation of DNA damage checkpoint	1ÔÂ22ÈÕ	26/18903	0.029843054	0.132673934	0.096593442	DDX39B	1
BP	GO:0002418	immune response to tumor cell	1ÔÂ22ÈÕ	27/18903	0.030973713	0.132673934	0.096593442	MICA	1
BP	GO:0045954	positive regulation of natural killer cell mediated cytotoxicity	1ÔÂ22ÈÕ	27/18903	0.030973713	0.132673934	0.096593442	NCR3	1
BP	GO:0070861	regulation of protein exit from endoplasmic reticulum	1ÔÂ22ÈÕ	27/18903	0.030973713	0.132673934	0.096593442	EDEM2	1
BP	GO:0071280	cellular response to copper ion	1ÔÂ22ÈÕ	27/18903	0.030973713	0.132673934	0.096593442	MAP1LC3A	1
BP	GO:0045088	regulation of innate immune response	2ÔÂ22ÈÕ	240/18903	0.031381946	0.132673934	0.096593442	MICA/NCR3	2
BP	GO:0002703	regulation of leukocyte mediated immunity	2ÔÂ22ÈÕ	241/18903	0.031622508	0.132673934	0.096593442	MICA/NCR3	2
BP	GO:0000470	maturation of LSU-rRNA	1ÔÂ22ÈÕ	28/18903	0.032103115	0.132673934	0.096593442	EIF6	1
BP	GO:0014072	response to isoquinoline alkaloid	1ÔÂ22ÈÕ	28/18903	0.032103115	0.132673934	0.096593442	MAP1LC3A	1
BP	GO:0031342	negative regulation of cell killing	1ÔÂ22ÈÕ	28/18903	0.032103115	0.132673934	0.096593442	MICA	1
BP	GO:0032801	receptor catabolic process	1ÔÂ22ÈÕ	28/18903	0.032103115	0.132673934	0.096593442	ITCH	1
BP	GO:0043278	response to morphine	1ÔÂ22ÈÕ	28/18903	0.032103115	0.132673934	0.096593442	MAP1LC3A	1
BP	GO:0044331	cell-cell adhesion mediated by cadherin	1ÔÂ22ÈÕ	28/18903	0.032103115	0.132673934	0.096593442	MMP24	1
BP	GO:1902883	negative regulation of response to oxidative stress	1ÔÂ22ÈÕ	28/18903	0.032103115	0.132673934	0.096593442	GGT7	1
BP	GO:0030970	retrograde protein transport, ER to cytosol	1ÔÂ22ÈÕ	29/18903	0.033231259	0.13494781	0.098248941	EDEM2	1
BP	GO:1903513	endoplasmic reticulum to cytosol transport	1ÔÂ22ÈÕ	29/18903	0.033231259	0.13494781	0.098248941	EDEM2	1
BP	GO:0002474	antigen processing and presentation of peptide antigen via MHC class I	1ÔÂ22ÈÕ	30/18903	0.034358149	0.138321168	0.100704919	HLA-C	1
BP	GO:0002507	tolerance induction	1ÔÂ22ÈÕ	31/18903	0.035483784	0.140131264	0.102022762	ITCH	1
BP	GO:0010039	response to iron ion	1ÔÂ22ÈÕ	31/18903	0.035483784	0.140131264	0.102022762	MAP1LC3A	1
BP	GO:0002717	positive regulation of natural killer cell mediated immunity	1ÔÂ22ÈÕ	32/18903	0.036608167	0.140131264	0.102022762	NCR3	1
BP	GO:0006516	glycoprotein catabolic process	1ÔÂ22ÈÕ	32/18903	0.036608167	0.140131264	0.102022762	EDEM2	1
BP	GO:0019082	viral protein processing	1ÔÂ22ÈÕ	32/18903	0.036608167	0.140131264	0.102022762	EDEM2	1
BP	GO:0071539	protein localization to centrosome	1ÔÂ22ÈÕ	32/18903	0.036608167	0.140131264	0.102022762	CEP250	1
BP	GO:0006084	acetyl-CoA metabolic process	1ÔÂ22ÈÕ	33/18903	0.037731299	0.140964134	0.102629134	ACSS2	1
BP	GO:0042219	cellular modified amino acid catabolic process	1ÔÂ22ÈÕ	33/18903	0.037731299	0.140964134	0.102629134	GGT7	1
BP	GO:0043171	peptide catabolic process	1ÔÂ22ÈÕ	33/18903	0.037731299	0.140964134	0.102629134	GGT7	1
BP	GO:0032480	negative regulation of type I interferon production	1ÔÂ22ÈÕ	34/18903	0.038853181	0.142869572	0.10401639	ITCH	1
BP	GO:1905508	protein localization to microtubule organizing center	1ÔÂ22ÈÕ	34/18903	0.038853181	0.142869572	0.10401639	CEP250	1
BP	GO:0006691	leukotriene metabolic process	1ÔÂ22ÈÕ	35/18903	0.039973814	0.143598241	0.104546899	GGT7	1
BP	GO:0060218	hematopoietic stem cell differentiation	1ÔÂ22ÈÕ	35/18903	0.039973814	0.143598241	0.104546899	ITCH	1
BP	GO:2000515	negative regulation of CD4-positive, alpha-beta T cell activation	1ÔÂ22ÈÕ	35/18903	0.039973814	0.143598241	0.104546899	ITCH	1
BP	GO:0000460	maturation of 5.8S rRNA	1ÔÂ22ÈÕ	36/18903	0.041093201	0.146492554	0.106654108	EIF6	1
BP	GO:0045652	regulation of megakaryocyte differentiation	1ÔÂ22ÈÕ	38/18903	0.043328236	0.153290048	0.111603032	EIF6	1
BP	GO:0044273	sulfur compound catabolic process	1ÔÂ22ÈÕ	39/18903	0.044443888	0.154890268	0.112768075	GGT7	1
BP	GO:0046329	negative regulation of JNK cascade	1ÔÂ22ÈÕ	39/18903	0.044443888	0.154890268	0.112768075	ITCH	1
BP	GO:0051222	positive regulation of protein transport	2ÔÂ22ÈÕ	294/18903	0.045390397	0.156007809	0.113581702	EDEM2/ERGIC3	2
BP	GO:1901532	regulation of hematopoietic progenitor cell differentiation	1ÔÂ22ÈÕ	40/18903	0.045558299	0.156007809	0.113581702	ITCH	1
BP	GO:0006418	tRNA aminoacylation for protein translation	1ÔÂ22ÈÕ	41/18903	0.046671468	0.156007809	0.113581702	VARS2	1
BP	GO:0046688	response to copper ion	1ÔÂ22ÈÕ	41/18903	0.046671468	0.156007809	0.113581702	MAP1LC3A	1
BP	GO:1901223	negative regulation of NIK/NF-kappaB signaling	1ÔÂ22ÈÕ	41/18903	0.046671468	0.156007809	0.113581702	CPNE1	1
BP	GO:0032814	regulation of natural killer cell activation	1ÔÂ22ÈÕ	42/18903	0.047783398	0.156007809	0.113581702	MICA	1
BP	GO:0050691	regulation of defense response to virus by host	1ÔÂ22ÈÕ	42/18903	0.047783398	0.156007809	0.113581702	MICB	1
BP	GO:0002347	response to tumor cell	1ÔÂ22ÈÕ	43/18903	0.048894091	0.156007809	0.113581702	MICA	1
BP	GO:0044403	biological process involved in symbiotic interaction	2ÔÂ22ÈÕ	307/18903	0.049055418	0.156007809	0.113581702	ITCH/DDX39B	2
BP	GO:1904951	positive regulation of establishment of protein localization	2ÔÂ22ÈÕ	310/18903	0.04991634	0.156007809	0.113581702	EDEM2/ERGIC3	2
CC	GO:0030134	COPII-coated ER to Golgi transport vesicle	2ÔÂ23ÈÕ	95/19869	0.005360891	0.118736214	0.085927524	HLA-C/ERGIC3	2
CC	GO:0097525	spliceosomal snRNP complex	2ÔÂ23ÈÕ	95/19869	0.005360891	0.118736214	0.085927524	AAR2/DDX39B	2
CC	GO:0030532	small nuclear ribonucleoprotein complex	2ÔÂ23ÈÕ	105/19869	0.006509717	0.118736214	0.085927524	AAR2/DDX39B	2
CC	GO:0120114	Sm-like protein family complex	2ÔÂ23ÈÕ	116/19869	0.007891262	0.118736214	0.085927524	AAR2/DDX39B	2
CC	GO:0000346	transcription export complex	1ÔÂ23ÈÕ	10/19869	0.011518303	0.118736214	0.085927524	DDX39B	1
CC	GO:0005652	nuclear lamina	1ÔÂ23ÈÕ	11/19869	0.012663128	0.118736214	0.085927524	EIF6	1
CC	GO:0005688	U6 snRNP	1ÔÂ23ÈÕ	11/19869	0.012663128	0.118736214	0.085927524	DDX39B	1
CC	GO:0044754	autolysosome	1ÔÂ23ÈÕ	12/19869	0.013806685	0.118736214	0.085927524	MAP1LC3A	1
CC	GO:0005687	U4 snRNP	1ÔÂ23ÈÕ	13/19869	0.014948974	0.118736214	0.085927524	DDX39B	1
CC	GO:0030176	integral component of endoplasmic reticulum membrane	2ÔÂ23ÈÕ	164/19869	0.015290877	0.118736214	0.085927524	HLA-C/ERGIC3	2
CC	GO:0031227	intrinsic component of endoplasmic reticulum membrane	2ÔÂ23ÈÕ	172/19869	0.016730063	0.118736214	0.085927524	HLA-C/ERGIC3	2
CC	GO:0031901	early endosome membrane	2ÔÂ23ÈÕ	183/19869	0.018800045	0.118736214	0.085927524	HLA-C/ITCH	2
CC	GO:0005767	secondary lysosome	1ÔÂ23ÈÕ	18/19869	0.020641465	0.118736214	0.085927524	MAP1LC3A	1
CC	GO:0005681	spliceosomal complex	2ÔÂ23ÈÕ	195/19869	0.021175571	0.118736214	0.085927524	AAR2/DDX39B	2
CC	GO:0030687	preribosome, large subunit precursor	1ÔÂ23ÈÕ	21/19869	0.024041841	0.118736214	0.085927524	EIF6	1
CC	GO:0005682	U5 snRNP	1ÔÂ23ÈÕ	24/19869	0.027430923	0.118736214	0.085927524	AAR2	1
CC	GO:0032982	myosin filament	1ÔÂ23ÈÕ	24/19869	0.027430923	0.118736214	0.085927524	MYH7B	1
CC	GO:0042611	MHC protein complex	1ÔÂ23ÈÕ	25/19869	0.028558113	0.118736214	0.085927524	HLA-C	1
CC	GO:0044322	endoplasmic reticulum quality control compartment	1ÔÂ23ÈÕ	25/19869	0.028558113	0.118736214	0.085927524	EDEM2	1
CC	GO:0016460	myosin II complex	1ÔÂ23ÈÕ	26/19869	0.029684054	0.118736214	0.085927524	MYH7B	1
CC	GO:0071556	integral component of lumenal side of endoplasmic reticulum membrane	1ÔÂ23ÈÕ	29/19869	0.03305439	0.120197783	0.086985238	HLA-C	1
CC	GO:0098553	lumenal side of endoplasmic reticulum membrane	1ÔÂ23ÈÕ	29/19869	0.03305439	0.120197783	0.086985238	HLA-C	1
CC	GO:0098576	lumenal side of membrane	1ÔÂ23ÈÕ	35/19869	0.039761501	0.136250059	0.098602017	HLA-C	1
CC	GO:0016235	aggresome	1ÔÂ23ÈÕ	36/19869	0.040875018	0.136250059	0.098602017	CPNE1	1
CC	GO:0030135	coated vesicle	2ÔÂ23ÈÕ	310/19869	0.049497598	0.154944622	0.112130976	HLA-C/ERGIC3	2
MF	GO:0016874	ligase activity	3ÔÂ22ÈÕ	165/18432	0.000957208	0.065090155	0.047356614	VARS2/ITCH/ACSS2	3
MF	GO:0015924	mannosyl-oligosaccharide mannosidase activity	1ÔÂ22ÈÕ	10/18432	0.011874743	0.117414163	0.085425165	EDEM2	1
MF	GO:0043021	ribonucleoprotein complex binding	2ÔÂ22ÈÕ	159/18432	0.015254423	0.117414163	0.085425165	EIF6/ITCH	2
MF	GO:0002161	aminoacyl-tRNA editing activity	1ÔÂ22ÈÕ	13/18432	0.015410839	0.117414163	0.085425165	VARS2	1
MF	GO:0043023	ribosomal large subunit binding	1ÔÂ22ÈÕ	14/18432	0.01658685	0.117414163	0.085425165	EIF6	1
MF	GO:0004559	alpha-mannosidase activity	1ÔÂ22ÈÕ	15/18432	0.017761521	0.117414163	0.085425165	EDEM2	1
MF	GO:0008242	omega peptidase activity	1ÔÂ22ÈÕ	15/18432	0.017761521	0.117414163	0.085425165	GGT7	1
MF	GO:0016208	AMP binding	1ÔÂ22ÈÕ	15/18432	0.017761521	0.117414163	0.085425165	ACSS2	1
MF	GO:0015923	mannosidase activity	1ÔÂ22ÈÕ	16/18432	0.018934853	0.117414163	0.085425165	EDEM2	1
MF	GO:0017070	U6 snRNA binding	1ÔÂ22ÈÕ	16/18432	0.018934853	0.117414163	0.085425165	DDX39B	1
MF	GO:0016755	aminoacyltransferase activity	1ÔÂ22ÈÕ	17/18432	0.020106846	0.117414163	0.085425165	GGT7	1
MF	GO:0045236	CXCR chemokine receptor binding	1ÔÂ22ÈÕ	18/18432	0.021277503	0.117414163	0.085425165	ITCH	1
MF	GO:0070003	threonine-type peptidase activity	1ÔÂ22ÈÕ	19/18432	0.022446825	0.117414163	0.085425165	GGT7	1
MF	GO:0016405	CoA-ligase activity	1ÔÂ22ÈÕ	27/18432	0.031753513	0.154231347	0.112211661	ACSS2	1
MF	GO:0016878	acid-thiol ligase activity	1ÔÂ22ÈÕ	31/18432	0.036375081	0.154594093	0.112475579	ACSS2	1
MF	GO:0051059	NF-kappaB binding	1ÔÂ22ÈÕ	31/18432	0.036375081	0.154594093	0.112475579	CPNE1	1
MF	GO:0000146	microfilament motor activity	1ÔÂ22ÈÕ	37/18432	0.043267972	0.154900949	0.112698833	MYH7B	1
MF	GO:0042605	peptide antigen binding	1ÔÂ22ÈÕ	37/18432	0.043267972	0.154900949	0.112698833	HLA-C	1
MF	GO:0004812	aminoacyl-tRNA ligase activity	1ÔÂ22ÈÕ	41/18432	0.047837058	0.154900949	0.112698833	VARS2	1
MF	GO:0016875	ligase activity, forming carbon-oxygen bonds	1ÔÂ22ÈÕ	41/18432	0.047837058	0.154900949	0.112698833	VARS2	1
MF	GO:0016877	ligase activity, forming carbon-sulfur bonds	1ÔÂ22ÈÕ	41/18432	0.047837058	0.154900949	0.112698833	ACSS2	1
