# Supplementary material for: Association between arthropathies and postpartum hemorrhage: a bidirectional Mendelian randomization study
Source: Front Genet. 2024 Dec 11;15:1448754. doi: 10.3389/fgene.2024.1448754 (PMC11668810; doi:10.3389/fgene.2024.1448754)
Supplement: Supplementary file 5 [file DataSheet7.csv]

cis.eqtl.SNP	cis.eqtl.Pvalue	cis.eqtl.GeneSymbol
rs224329	3.27170000000001e-310	UQCC
rs224329	2.6353e-132	EIF6
rs224329	1.3605e-130	CPNE1
rs145575084	1.8662e-57	HLA-S
rs145575084	1.1054e-44	MICA
rs145575084	9.3011e-40	HLA-C
rs224329	1.4303e-35	RP3-477O4.16
rs224329	4.847e-35	CEP250
rs224329	2.9734e-26	SCAND1
rs224329	4.2545e-22	MMP24
rs224329	2.4723e-19	EDEM2
rs145575084	6.3497e-15	HCP5
rs224329	5.5791e-14	RP4-614O4.12
rs224329	1.5177e-13	RBM39
rs224329	7.4779e-13	PROCR
rs145575084	1.1497e-11	VARS2
rs224329	1.5156e-10	RP4-614O4.11
rs224329	3.3082e-10	MYH7B
rs224329	7.0394e-10	MMP24-AS1
rs224329	8.8879e-10	MAP1LC3A
rs145575084	9.5114e-10	TCF19
rs224329	1.819e-09	GGT7
rs224329	9.8786e-09	ITCH
rs224329	1.8295e-08	RP3-477O4.14
rs224329	4.0239e-08	ERGIC3
rs224329	7.8524e-07	AAR2
rs145575084	1.8755e-06	NCR3
rs112286934	2.0727e-06	ANKK1
rs145575084	2.3771e-06	MICB
rs112286934	4.3316e-06	RP11-159N11.4
rs145575084	5.9488e-06	Y_RNA
rs145575084	1.3928e-05	DDX39B
rs224329	1.5102e-05	ACSS2
