# Supplementary material for: Association between arthropathies and postpartum hemorrhage: a bidirectional Mendelian randomization study
Source: Front Genet. 2024 Dec 11;15:1448754. doi: 10.3389/fgene.2024.1448754 (PMC11668810; doi:10.3389/fgene.2024.1448754)
Supplement: Supplementary file 6 [file DataSheet5.csv]

	id.exposure	id.outcome	outcome	exposure	method	Q	Q_df	Q_pval
1	finn-b-O15_POSTPART_HEAMORRH	finn-b-M13_ARTHROPATHIES	Arthropathies || id:finn-b-M13_ARTHROPATHIES	|| id:finn-b-O15_POSTPART_HEAMORRH	MR Egger	5.51242260993995	8	0.701663287935044
2	finn-b-O15_POSTPART_HEAMORRH	finn-b-M13_ARTHROPATHIES	Arthropathies || id:finn-b-M13_ARTHROPATHIES	|| id:finn-b-O15_POSTPART_HEAMORRH	Inverse variance weighted	6.11694043533657	9	0.728159744010715
