# Supplementary material for: Association between arthropathies and postpartum hemorrhage: a bidirectional Mendelian randomization study
Source: Front Genet. 2024 Dec 11;15:1448754. doi: 10.3389/fgene.2024.1448754 (PMC11668810; doi:10.3389/fgene.2024.1448754)
Supplement: Supplementary file 7 [file DataSheet1.csv]

	SNP	effect_allele.exposure	other_allele.exposure	effect_allele.outcome	other_allele.outcome	beta.exposure	beta.outcome	eaf.exposure	eaf.outcome	remove	palindromic	ambiguous	id.outcome	chr	pos	se.outcome	samplesize.outcome	pval.outcome	outcome	originalname.outcome	outcome.deprecated	mr_keep.outcome	data_source.outcome	chr.exposure	samplesize.exposure	pval.exposure	pos.exposure	se.exposure	id.exposure	exposure	mr_keep.exposure	pval_origin.exposure	data_source.exposure	action	mr_keep
1	rs112286934	A	G	A	G	-0.3034	0.0948	0.004993	0.005197	FALSE	FALSE	FALSE	finn-b-O15_POSTPART_HEAMORRH	11	113623442	0.1698	NA	0.5768	Postpartum haemorrhage || id:finn-b-O15_POSTPART_HEAMORRH	Postpartum haemorrhage	Postpartum haemorrhage || ||	TRUE	igd	11	NA	2.51802e-08	113623442	0.0544	finn-b-M13_ARTHROPATHIES	Arthropathies || id:finn-b-M13_ARTHROPATHIES	TRUE	reported	igd	2	TRUE
2	rs12245880	T	C	T	C	0.0666	0.0399	0.1474	0.1467	FALSE	FALSE	FALSE	finn-b-O15_POSTPART_HEAMORRH	10	21668199	0.0344	NA	0.2452	Postpartum haemorrhage || id:finn-b-O15_POSTPART_HEAMORRH	Postpartum haemorrhage	Postpartum haemorrhage || ||	TRUE	igd	10	NA	1.90902e-10	21668199	0.0105	finn-b-M13_ARTHROPATHIES	Arthropathies || id:finn-b-M13_ARTHROPATHIES	TRUE	reported	igd	2	TRUE
3	rs145575084	C	G	C	G	0.1851	0.0534	0.07867	0.07843	FALSE	TRUE	FALSE	finn-b-O15_POSTPART_HEAMORRH	6	31365089	0.0453	NA	0.239	Postpartum haemorrhage || id:finn-b-O15_POSTPART_HEAMORRH	Postpartum haemorrhage	Postpartum haemorrhage || ||	TRUE	igd	6	NA	2.30303e-41	31365089	0.0137	finn-b-M13_ARTHROPATHIES	Arthropathies || id:finn-b-M13_ARTHROPATHIES	TRUE	reported	igd	2	TRUE
4	rs224329	T	C	T	C	-0.0579	-0.0011	0.4116	0.4117	FALSE	FALSE	FALSE	finn-b-O15_POSTPART_HEAMORRH	20	34019579	0.0247	NA	0.9658	Postpartum haemorrhage || id:finn-b-O15_POSTPART_HEAMORRH	Postpartum haemorrhage	Postpartum haemorrhage || ||	TRUE	igd	20	NA	1.57109e-14	34019579	0.0075	finn-b-M13_ARTHROPATHIES	Arthropathies || id:finn-b-M13_ARTHROPATHIES	TRUE	reported	igd	2	TRUE
5	rs2263324	C	A	C	A	0.1502	0.0579	0.09722	0.09718	FALSE	FALSE	FALSE	finn-b-O15_POSTPART_HEAMORRH	6	31401957	0.0428	NA	0.1757	Postpartum haemorrhage || id:finn-b-O15_POSTPART_HEAMORRH	Postpartum haemorrhage	Postpartum haemorrhage || ||	TRUE	igd	6	NA	1.18304e-30	31401957	0.0131	finn-b-M13_ARTHROPATHIES	Arthropathies || id:finn-b-M13_ARTHROPATHIES	TRUE	reported	igd	2	TRUE
6	rs2263324	C	A	A	T	0.1502	0.0324	0.09722	0.1363	TRUE	FALSE	FALSE	finn-b-O15_POSTPART_HEAMORRH	6	31401957	0.0354	NA	0.3599	Postpartum haemorrhage || id:finn-b-O15_POSTPART_HEAMORRH	Postpartum haemorrhage	Postpartum haemorrhage || ||	TRUE	igd	6	NA	1.18304e-30	31401957	0.0131	finn-b-M13_ARTHROPATHIES	Arthropathies || id:finn-b-M13_ARTHROPATHIES	TRUE	reported	igd	2	FALSE
7	rs9271588	C	T	C	T	0.0607	0.0763	0.4614	0.4603	FALSE	FALSE	FALSE	finn-b-O15_POSTPART_HEAMORRH	6	32590953	0.0294	NA	0.009517	Postpartum haemorrhage || id:finn-b-O15_POSTPART_HEAMORRH	Postpartum haemorrhage	Postpartum haemorrhage || ||	TRUE	igd	6	NA	1.36301e-11	32590953	0.009	finn-b-M13_ARTHROPATHIES	Arthropathies || id:finn-b-M13_ARTHROPATHIES	TRUE	reported	igd	2	TRUE
