# Supplementary material for: Association between arthropathies and postpartum hemorrhage: a bidirectional Mendelian randomization study
Source: Front Genet. 2024 Dec 11;15:1448754. doi: 10.3389/fgene.2024.1448754 (PMC11668810; doi:10.3389/fgene.2024.1448754)
Supplement: Supplementary file 8 [file DataSheet2.csv]

	id.exposure	id.outcome	outcome	exposure	method	Q	Q_df	Q_pval
1	finn-b-M13_ARTHROPATHIES	finn-b-O15_POSTPART_HEAMORRH	Postpartum haemorrhage || id:finn-b-O15_POSTPART_HEAMORRH	Arthropathies || id:finn-b-M13_ARTHROPATHIES	MR Egger	4.78689878527044	4	0.309869986267022
2	finn-b-M13_ARTHROPATHIES	finn-b-O15_POSTPART_HEAMORRH	Postpartum haemorrhage || id:finn-b-O15_POSTPART_HEAMORRH	Arthropathies || id:finn-b-M13_ARTHROPATHIES	Inverse variance weighted	5.81943958941674	5	0.324186628850616
